# Supplementary material for: Utilization of Bioflocculants from Flaxseed Gum and Fenugreek Gum for the Removal of Arsenicals from Water
Source: Materials (Basel). 2022 Dec 6;15(23):8691. doi: 10.3390/ma15238691 (PMC9740097; doi:10.3390/ma15238691)
Supplement: Supplementary file 1 [file materials-15-08691-s001.zip]

Archive with 1 entries (1 files):
- materials-2002676-supplementary.pdf
